# Supplementary material for: PD-L1 checkpoint inhibition and anti-CTLA-4 whole tumor cell vaccination counter adaptive immune resistance: A mouse neuroblastoma model that mimics human disease
Source: PLoS Med. 2018 Jan 29;15(1):e1002497. doi: 10.1371/journal.pmed.1002497 (PMC5788338; doi:10.1371/journal.pmed.1002497)
Supplement: S1 Data — Tumor volume was calculated using the following formula: (large diameter × small diameter)2 × 0.52. (XLSX) [file pmed.1002497.s007.xlsx]

## Sheet: WT N2a
Fig.2a tumor growth curves
Group: WT N2a
Time (days)	Mouse 1	Mouse 2	Mouse 3	Mouse 4	Mouse 5
0	0	0	0	0	0
8	472	0	716	130	101
11	1303	0	2365	1590	1358
12	2859	0	3588	2903	1888
14	4056	0		3028	3701
16		0		4631
19		0
21		0
23		0
25		0

## Sheet: WT N2a+a-PDL1
Fig.2a tumor growth curves
Group: WT N2a + a-PDL1
Time (days)	Mouse 1	Mouse 2	Mouse 3	Mouse 4	Mouse 5
0	0	0	0	0	0
8	461	937	318	412	0
11	1037	1555	1528	1160	0
12	1877	1410	1998	1439	0
14	1837	0	3425	1557	0
16	2968	0		2750	0
19		0			0
21		0			0
23		0			0
25		0			0

## Sheet: WTN2a+a-PDL1+Id2kdN2a
Fig. 2a tumor growth curves
Group: WT N2a+a-PDL1+Id2kd N2a
Time (days)	Mouse 1	Mouse 2	Mouse 3	Mouse 4	Mouse 5
0	0	0	0	0	0
8	535	0	1226	382	39
11	1242	469	1934	464	0
12	3246	1768	2748	693	0
14	4137	2725	4438	1070	0
16		3676		873	0
19				1793	0
21				2860	0
23				3587	0
25					0

## Sheet: WTN2a +a-PDL1+a-CTLA4+Id2kd N2a
Fig. 2a tumor growth curves
Group: WT N2a+a-PDL1+a-CTLA4+Id2kd N2a
Time (days)	Mouse 1	Mouse 2	Mouse 3	Mouse 4	Mouse 5	Mouse 6	Mouse 7	Mouse 8	Mouse 9	Mouse 10
0	0	0	0	0	0	0	0	0	0	0
8	0	250	392	0	0	0	0	0	0	282
11	0	0	94	0	0	0	0	0	0	473
12	0	0	0	0	0	0	0	0	0	483
14	0	0	0	0	0	0	0	0	0
16	0	0	0	0	0	0	0	0	0	203
19	0	0	0	0	0	0	0	0	0	0
21	0	0	0	0	0	0	0	0	0	0
23	0	0	0	0	0	0	0	0	0	0
25	0	0	0	0	0	0	0	0	0	0

## Sheet: WTN2a+a-PDL1+a-CTLA4
Fig. 2a tumor growth curves
Group: WT N2a+a-PDL1+a-CTLA4
Time (days)	Mouse 1	Mouse 2	Mouse 3	Mouse 4	Mouse 5
0	0	0	0	0	0
5	0	0	0	0	0
8	411	0	0	658	0
11	261	167	0	2148	665
12
13	290	1285	0	3583	691
14
15	219	1713	0		0
16
17	47	3632	0		0
19	0		0		0
21	0		0		0
23	0		0		0
25	0		0		0
