# Supplementary material for: PD-L1 checkpoint inhibition and anti-CTLA-4 whole tumor cell vaccination counter adaptive immune resistance: A mouse neuroblastoma model that mimics human disease
Source: PLoS Med. 2018 Jan 29;15(1):e1002497. doi: 10.1371/journal.pmed.1002497 (PMC5788338; doi:10.1371/journal.pmed.1002497)
Supplement: S2 Data — The sum of tumor measurements in each group was divided by the number of mice. Averages were calculated until the first mouse in each group had to be euthanized. A Kaplan-Meier data chart for plotting the survival curve is shown. (XLSX) [file pmed.1002497.s008.xlsx]

## Sheet: Average tumor growth
Fig 2d. Average tumor growth
Days	untreated	a-PDL1	a-PDL1+Id2 kd N2a	a-PDL1+a-CTLA4	a-PDL1+a-CTLA4+Id2 kd N2a
0	0	0	0	0	0
5	0	0	0	0	0
8	284	426	437	214	92
11	1323	1056	822	648	57
12	2248	1345	1691		48
13				1170
14		1364	2474
16					20
19					0
21					0
23					0
25					0

## Sheet: Survival
Fig. 2d. Survival
Days post inoculation	untreated	a-PDL1	a-PDL1+Id2 kd N2a	a-PDL1+a-CTLA4	a-PDL1+a-CTLA4+Id2 kd N2a
0
2
4
8
11
12	1
13				1
14	1	1	1
14	1		1
16	1	1	1
16		1
17				1
19
21
23			1
25	0	0	0	0	0
25		0		0	0
25				0	0
25					0
25					0
25					0
25					0
25					0
25					0
25					0
