# Supplementary material for: PD-L1 checkpoint inhibition and anti-CTLA-4 whole tumor cell vaccination counter adaptive immune resistance: A mouse neuroblastoma model that mimics human disease
Source: PLoS Med. 2018 Jan 29;15(1):e1002497. doi: 10.1371/journal.pmed.1002497 (PMC5788338; doi:10.1371/journal.pmed.1002497)
Supplement: S3 Data — The interferon gamma (IFNγ)-positive spots in each well were counted and graphed. (XLSX) [file pmed.1002497.s009.xlsx]

## Sheet: Sheet1
ELiSpot Fig. 3a
	Number of TILs (IFN-gamma spots/well)
N2a	248	262
N2a+a-PDL1	375	371
N2a+a-TIM3	283	291
N2a+a-PD1	336	298
N2a+a-PDL1+a-TIM3	391	398
N2a+a-PD1+a-TIM3	321	295
N2a+a-PD1+a-TIM3+a-PDL1	413	404
