# Supplementary material for: PD-L1 checkpoint inhibition and anti-CTLA-4 whole tumor cell vaccination counter adaptive immune resistance: A mouse neuroblastoma model that mimics human disease
Source: PLoS Med. 2018 Jan 29;15(1):e1002497. doi: 10.1371/journal.pmed.1002497 (PMC5788338; doi:10.1371/journal.pmed.1002497)
Supplement: S4 Data — Averages and standard error (SE) data are included. (XLSX) [file pmed.1002497.s010.xlsx]

## Sheet: Sheet1
PD-L1 expression
	ratio of 2^(-∆∆Ct)	average	SE
wt 1	0.990988
wt 2	1.03924
wt 3	0.970988	1.00041	0.0202589
Ag 1	0.379533
Ag 2	0.322949
Ag 3	0.345684	0.349388	0.016439
