# Supplementary material for: PD-L1 checkpoint inhibition and anti-CTLA-4 whole tumor cell vaccination counter adaptive immune resistance: A mouse neuroblastoma model that mimics human disease
Source: PLoS Med. 2018 Jan 29;15(1):e1002497. doi: 10.1371/journal.pmed.1002497 (PMC5788338; doi:10.1371/journal.pmed.1002497)
Supplement: S5 Data — IFNγ levels were undetectable in naïve mice. (XLSX) [file pmed.1002497.s011.xlsx]

## Sheet: Sheet1
Fig. 4b ELISA
Groups		Naive					Survivor
N2a	0	0	0	0		506.061	525.813	610.311	644.878
N2a+isotype control	0	0	0	0		504.963	557.088	445.705	474.786
N2a+a-PDL1	0	0	0	0		856.122	875.326	797.412	817.165
