# Supplementary material for: PD-L1 checkpoint inhibition and anti-CTLA-4 whole tumor cell vaccination counter adaptive immune resistance: A mouse neuroblastoma model that mimics human disease
Source: PLoS Med. 2018 Jan 29;15(1):e1002497. doi: 10.1371/journal.pmed.1002497 (PMC5788338; doi:10.1371/journal.pmed.1002497)
Supplement: S6 Data — Expression levels were normalized to that of glyceraldehyde 3-phosphate dehydrogenase (GAPDH), calculated by the delta-delta Ct method and represented as a fold change over the expression in wild-type (WT) N2a. The expression of each gene was measured in triplicate wells, and standard error (SE) values have been indicated. The levels of the PD-L1 were reduced in AgN2a cells. (XLSX) [file pmed.1002497.s012.xlsx]

## Sheet: Sheet1
Sample Name	Detector Name	Ct	Detector Name	Ct	ΔCt	average(wt ΔCt)	∆∆Ct	2^(-∆∆Ct)	Fold change	SE
wt1	PD-L1	27.552	GAPDH	17.9726	9.57935		0.01306	0.990988
wt2	PD-L1	27.4035	GAPDH	17.8927	9.51075		-0.055535	1.03924
wt3	PD-L1	27.2424	GAPDH	17.6336	9.60876	9.56629	0.042475	0.970988	1.00041	0.0202589
Ag1	PD-L1	28.937	GAPDH	17.973	10.964		1.3977	0.379533
Ag2	PD-L1	28.9129	GAPDH	17.716	11.1969		1.63062	0.322949
Ag3	PD-L1	28.974	GAPDH	17.8752	11.0988		1.53247	0.345684	0.349388	0.016439
