# Supplementary material for: PD-L1 checkpoint inhibition and anti-CTLA-4 whole tumor cell vaccination counter adaptive immune resistance: A mouse neuroblastoma model that mimics human disease
Source: PLoS Med. 2018 Jan 29;15(1):e1002497. doi: 10.1371/journal.pmed.1002497 (PMC5788338; doi:10.1371/journal.pmed.1002497)
Supplement: S7 Data — Quantification of fluorescent intensity was achieved using Olympus cellSens imaging software (version 1.7). The fluorescent intensity in each field was measured. Data were presented as the mean fluorescent intensity of all the fields for each specimen. SE is standard error. (XLSX) [file pmed.1002497.s013.xlsx]

## Sheet: Sheet1
	PD-L1	pixal area	average	SE	CD3	pixal area	average	SE
Patient #7949 (H1)	1	156			1	240
	2	0			2	4
	3	221			3	139
	4	67			4	290
	5	78			5	32
	6	21			6	45
	7	106			7	10
	8	34			8	0
	9	67			9	182
	10	21	77.1	21.6202	10	251	119.3	36.2071
Patient #1205(H2)	1	602			1	444
	2	713			2	0
	3	854			3	165
	4	521			4	320
	5	570			5	203
	6	363			6	120
	7	910			7	0
	8	228			8	62
	9	303			9	580
	10	1031	609.5	84.8627	10	197	209.1	60.018
Patient #4443(H3)	1	298			1	574
	2	25			2	545
	3	2			3	163
	4	0			4	135
	5	0			5	435
	6	0			6	442
	7	190			7	325
	8	178			8	0
	9	56			9	391
	10	201			10	595
	11	0	86.3636	32.8507	11	0	327.727	66.5349
Patient #851(H4)	1	1077			1	738
	2	1067			2	698
	3	916			3	309
	4	441			4	94
	5	717			5	717
	6	655			6	521
	7	814			7	132
	8	1203			8	1005
	9	559			9	29
	10	840			10	682
	11	647	812.364	71.4959	11	119	458.545	100.741
Patient #436(H5)	1	0			1	217
	2	2			2	841
	3	1700			3	1723
	4	21			4	482
	5	520			5	495
	6	192			6	684
	7	0			7	782
	8	0			8	802
	9	602			9	997
	10	32			10	894
	11	200	297.182	154.615	11	597	774	116.105
Patient #5230(I1)	1	114			1	440
	2	481			2	1482
	3	187			3	113
	4	1640			4	2399
	5	846			5	71
	6	530			6	513
	7	230			7	312
	8	721			8	818
	9	932			9	1932
	10	1012	669.3	147.25	10	985	906.5	251.175
Patient #5013 (I2)	1	1059			1	724
	2	1272			2	1113
	3	1929			3	65
	4	0			4	801
	5	1352			5	2281
	6	2509			6	2163
	7	2200			7	1061
	8	350			8	933
	9	58			9	150
	10	1539			10	743
	11	2013			11	890
	12	1107			12	1700
	13	1343	1287	218.772	13	1543	1089.77	187.515
Patient #400 (I3)	1	1592			1	1664
	2	960			2	1516
	3	1291			3	1026
	4	381			4	1932
	5	3010			5	341
	6	1			6	1328
	7	28			7	3252
	8	14			8	1787
	9	604			9	1900
	10	1261	914.2	296.766	10	3583	1832.9	304.665
Patient #8119 (I4)	1	2012			1	3066
	2	2008			2	2942
	3	3210			3	2373
	4	3012			4	1141
	5	3920			5	1193
	6	2019			6	1839
	7	1918			7	1702
	8	4002			8	1152
	9	2643			9	2146
	10	1092	2583.6	298.551	10	2810	2036.4	236.877
Patient #1906 (I5)	1	1174			1	4557
	2	3762			2	1120
	4	54			4	2081
	5	1345			5	1636
	6	469			6	2624
	7	2509			7	1066
	8	555			8	1270
	9	4004			9	1120
	10	1900			10	1934
	11	2121			11	1590
	12	1056			12	3129
	13	0			13	3262
	14	3619			14	1065
	15	1548	1722.57	346.215	15	1702	2011.14	268.154
Patient #6703(L1)	1	1147			1	2067
	2	278			2	1377
	3	2408			3	785
	4	3203			4	1902
	5	4210			5	2918
	6	1708			6	1830
	7	3375			7	1828
	8	491			8	530
	9	2990			9	3152
	10	3901			10	1608
	11	1945	2332.36	402.554	11	1959	1814.18	234.389
Patient #6136(L2)	1	5930			1	5514
	2	7552			2	6531
	3	5937			3	5319
	4	1104			4	266
	5	502			5	1113
	6	6493			6	3324
	7	5734			7	1968
	8	1145			8	3682
	9	4116			9	4734
	10	6505	4501.8	829.053	10	4699	3715	646.509
Patient #1507 (L3)	1	60			1	1576
	2	890			2	931
	3	94			3	529
	4	119			4	200
	5	92			5	893
	6	192			6	20
	7	1391			7	321
	8	7			8	732
	9	182			9	320
	10	32			10	30
	11	12	279.182	134.024	11	32	507.636	146.993
